# Supplementary material for: Sleep Patterns Fluctuate Following Training and Games across the Season in a Semi-Professional, Female Basketball Team
Source: Brain Sci. 2023 Jan 31;13(2):238. doi: 10.3390/brainsci13020238 (PMC9954585; doi:10.3390/brainsci13020238)
Supplement: Supplementary file 1 [file brainsci-13-00238-s001.zip]

Archive with 1 entries (1 files):
- brainsci-2147855-supplementary.pdf
